# Supplementary material for: Phylogeographic Genetic Diversity in the White Sucker Hepatitis B Virus across the Great Lakes Region and Alberta, Canada
Source: Viruses. 2021 Feb 12;13(2):285. doi: 10.3390/v13020285 (PMC7918172; doi:10.3390/v13020285)
Supplement: Supplementary file 1 [file viruses-13-00285-s001.zip]

Archive with 2 entries (2 files):
- SuppleTable1.pdf
- SuppleTable2.pdf
